# Supplementary material for: Burden, risk factors, and projections of ischemic heart disease in China (1990–2021): findings from the 2021 GBD study
Source: Front Cardiovasc Med. 2025 Feb 26;12:1549147. doi: 10.3389/fcvm.2025.1549147 (PMC11897495; doi:10.3389/fcvm.2025.1549147)
Supplement: Supplementary file 1 [file Datasheet1.xlsx]

## Sheet: Table S1 APC_Incidence
Table S1: Results of Longitudinal Age, Period RR, and Cohort RR analyses for IHD incidence in Chinese males and females from 1992 to 2021.
Age	Rate	CILo	CIHi	sex_names	Type	Rate Ratio	Period	CI Lo	CI Hi	Cohort
17.5	12.6482	11.2263	14.25	Male	Longitudinal Age Curve	NA	NA	NA	NA	NA
22.5	37.1068	34.6384	39.7512	Male	Longitudinal Age Curve	NA	NA	NA	NA	NA
27.5	114.003	109.532	118.656	Male	Longitudinal Age Curve	NA	NA	NA	NA	NA
32.5	273.462	266.163	280.961	Male	Longitudinal Age Curve	NA	NA	NA	NA	NA
37.5	596.52	584.908	608.363	Male	Longitudinal Age Curve	NA	NA	NA	NA	NA
42.5	1184.03	1166.24	1202.09	Male	Longitudinal Age Curve	NA	NA	NA	NA	NA
47.5	2243.19	2216.55	2270.15	Male	Longitudinal Age Curve	NA	NA	NA	NA	NA
52.5	3994.54	3955	4034.47	Male	Longitudinal Age Curve	NA	NA	NA	NA	NA
57.5	6443.23	6387.78	6499.16	Male	Longitudinal Age Curve	NA	NA	NA	NA	NA
62.5	9807.35	9731	9884.3	Male	Longitudinal Age Curve	NA	NA	NA	NA	NA
67.5	15731.2	15616.5	15846.7	Male	Longitudinal Age Curve	NA	NA	NA	NA	NA
72.5	22082.8	21919.7	22247.2	Male	Longitudinal Age Curve	NA	NA	NA	NA	NA
77.5	29782.8	29510.9	30057.1	Male	Longitudinal Age Curve	NA	NA	NA	NA	NA
82.5	37522.2	37123.6	37925.1	Male	Longitudinal Age Curve	NA	NA	NA	NA	NA
87.5	45220.9	44563.5	45888.1	Male	Longitudinal Age Curve	NA	NA	NA	NA	NA
92.5	52967.8	51567	54406.6	Male	Longitudinal Age Curve	NA	NA	NA	NA	NA
97.5	59983.6	55940.4	64319	Male	Longitudinal Age Curve	NA	NA	NA	NA	NA
17.5	13.926	12.2306	15.8564	Female	Longitudinal Age Curve	NA	NA	NA	NA	NA
22.5	38.3402	35.5002	41.4074	Female	Longitudinal Age Curve	NA	NA	NA	NA	NA
27.5	108.233	103.264	113.441	Female	Longitudinal Age Curve	NA	NA	NA	NA	NA
32.5	240.73	232.909	248.815	Female	Longitudinal Age Curve	NA	NA	NA	NA	NA
37.5	482.953	471.063	495.142	Female	Longitudinal Age Curve	NA	NA	NA	NA	NA
42.5	894.389	876.989	912.134	Female	Longitudinal Age Curve	NA	NA	NA	NA	NA
47.5	1589.12	1564.22	1614.42	Female	Longitudinal Age Curve	NA	NA	NA	NA	NA
52.5	2748.99	2712.95	2785.51	Female	Longitudinal Age Curve	NA	NA	NA	NA	NA
57.5	4512.1	4461.14	4563.65	Female	Longitudinal Age Curve	NA	NA	NA	NA	NA
62.5	7103.63	7032.31	7175.68	Female	Longitudinal Age Curve	NA	NA	NA	NA	NA
67.5	11918	11808.7	12028.3	Female	Longitudinal Age Curve	NA	NA	NA	NA	NA
72.5	17315.8	17158.6	17474.4	Female	Longitudinal Age Curve	NA	NA	NA	NA	NA
77.5	23985.7	23721.1	24253.2	Female	Longitudinal Age Curve	NA	NA	NA	NA	NA
82.5	31173.1	30795.6	31555.3	Female	Longitudinal Age Curve	NA	NA	NA	NA	NA
87.5	39540.3	38971.7	40117.1	Female	Longitudinal Age Curve	NA	NA	NA	NA	NA
92.5	48982.9	47998.8	49987.1	Female	Longitudinal Age Curve	NA	NA	NA	NA	NA
97.5	60091	57894	62371.4	Female	Longitudinal Age Curve	NA	NA	NA	NA	NA
17.5	13.3108	11.8078	15.0052	Both	Longitudinal Age Curve	NA	NA	NA	NA	NA
22.5	37.8472	35.2865	40.5938	Both	Longitudinal Age Curve	NA	NA	NA	NA	NA
27.5	111.646	107.088	116.398	Both	Longitudinal Age Curve	NA	NA	NA	NA	NA
32.5	258.662	251.347	266.189	Both	Longitudinal Age Curve	NA	NA	NA	NA	NA
37.5	543.799	532.394	555.448	Both	Longitudinal Age Curve	NA	NA	NA	NA	NA
42.5	1047.69	1030.56	1065.1	Both	Longitudinal Age Curve	NA	NA	NA	NA	NA
47.5	1931.99	1906.84	1957.48	Both	Longitudinal Age Curve	NA	NA	NA	NA	NA
52.5	3395.55	3358.65	3432.86	Both	Longitudinal Age Curve	NA	NA	NA	NA	NA
57.5	5506.96	5455.11	5559.29	Both	Longitudinal Age Curve	NA	NA	NA	NA	NA
62.5	8482.06	8410.33	8554.39	Both	Longitudinal Age Curve	NA	NA	NA	NA	NA
67.5	13825.8	13717.5	13935	Both	Longitudinal Age Curve	NA	NA	NA	NA	NA
72.5	19638.3	19483.9	19793.9	Both	Longitudinal Age Curve	NA	NA	NA	NA	NA
77.5	26685.6	26428.7	26945	Both	Longitudinal Age Curve	NA	NA	NA	NA	NA
82.5	33895.4	33527.1	34267.7	Both	Longitudinal Age Curve	NA	NA	NA	NA	NA
87.5	41694.6	41124.3	42272.8	Both	Longitudinal Age Curve	NA	NA	NA	NA	NA
92.5	50389.1	49330.5	51470.4	Both	Longitudinal Age Curve	NA	NA	NA	NA	NA
97.5	60707.2	58150.6	63376.2	Both	Longitudinal Age Curve	NA	NA	NA	NA	NA
NA	NA	NA	NA	Male	Period?RR	0.899608	1994.5	0.890622	0.908684	NA
NA	NA	NA	NA	Male	Period?RR	0.940752	1999.5	0.932882	0.948689	NA
NA	NA	NA	NA	Male	Period?RR	1	2004.5	1	1	NA
NA	NA	NA	NA	Male	Period?RR	1.02977	2009.5	1.02191	1.03769	NA
NA	NA	NA	NA	Male	Period?RR	1.03717	2014.5	1.02812	1.04631	NA
NA	NA	NA	NA	Male	Period?RR	1.03277	2019.5	1.02206	1.0436	NA
NA	NA	NA	NA	Female	Period?RR	0.903618	1994.5	0.893303	0.914052	NA
NA	NA	NA	NA	Female	Period?RR	0.951222	1999.5	0.94188	0.960657	NA
NA	NA	NA	NA	Female	Period?RR	1	2004.5	1	1	NA
NA	NA	NA	NA	Female	Period?RR	1.01401	2009.5	1.00492	1.02317	NA
NA	NA	NA	NA	Female	Period?RR	1.01631	2014.5	1.00643	1.02629	NA
NA	NA	NA	NA	Female	Period?RR	1.03496	2019.5	1.02362	1.04643	NA
NA	NA	NA	NA	Both	Period?RR	0.901799	1994.5	0.892666	0.911027	NA
NA	NA	NA	NA	Both	Period?RR	0.945886	1999.5	0.937682	0.954161	NA
NA	NA	NA	NA	Both	Period?RR	1	2004.5	1	1	NA
NA	NA	NA	NA	Both	Period?RR	1.02225	2009.5	1.01417	1.03039	NA
NA	NA	NA	NA	Both	Period?RR	1.02678	2014.5	1.01785	1.0358	NA
NA	NA	NA	NA	Both	Period?RR	1.03265	2019.5	1.02235	1.04305	NA
NA	NA	0.463235	0.984154	Male	Cohort?RR	0.6752	NA	NA	NA	1897
NA	NA	0.634385	0.785878	Male	Cohort?RR	0.70608	NA	NA	NA	1902
NA	NA	0.7163	0.781137	Male	Cohort?RR	0.748016	NA	NA	NA	1907
NA	NA	0.770724	0.807695	Male	Cohort?RR	0.788993	NA	NA	NA	1912
NA	NA	0.810303	0.836287	Male	Cohort?RR	0.823192	NA	NA	NA	1917
NA	NA	0.84692	0.867667	Male	Cohort?RR	0.85723	NA	NA	NA	1922
NA	NA	0.878714	0.896773	Male	Cohort?RR	0.887698	NA	NA	NA	1927
NA	NA	0.908335	0.925055	Male	Cohort?RR	0.916657	NA	NA	NA	1932
NA	NA	0.936506	0.952629	Male	Cohort?RR	0.944533	NA	NA	NA	1937
NA	NA	0.962531	0.97867	Male	Cohort?RR	0.970567	NA	NA	NA	1942
NA	NA	1	1	Male	Cohort?RR	1	NA	NA	NA	1947
NA	NA	1.02646	1.04401	Male	Cohort?RR	1.0352	NA	NA	NA	1952
NA	NA	1.05917	1.0802	Male	Cohort?RR	1.06963	NA	NA	NA	1957
NA	NA	1.08562	1.11068	Male	Cohort?RR	1.09808	NA	NA	NA	1962
NA	NA	1.10894	1.13899	Male	Cohort?RR	1.12387	NA	NA	NA	1967
NA	NA	1.12628	1.16604	Male	Cohort?RR	1.14599	NA	NA	NA	1972
NA	NA	1.13778	1.19503	Male	Cohort?RR	1.16605	NA	NA	NA	1977
NA	NA	1.14415	1.22581	Male	Cohort?RR	1.18428	NA	NA	NA	1982
NA	NA	1.14496	1.25898	Male	Cohort?RR	1.20062	NA	NA	NA	1987
NA	NA	1.12883	1.3246	Male	Cohort?RR	1.2228	NA	NA	NA	1992
NA	NA	1.08749	1.4831	Male	Cohort?RR	1.26999	NA	NA	NA	1997
NA	NA	0.938156	1.75368	Male	Cohort?RR	1.28266	NA	NA	NA	2002
NA	NA	0.570461	0.845047	Female	Cohort?RR	0.69431	NA	NA	NA	1897
NA	NA	0.686062	0.787813	Female	Cohort?RR	0.735179	NA	NA	NA	1902
NA	NA	0.75013	0.802514	Female	Cohort?RR	0.77588	NA	NA	NA	1907
NA	NA	0.793055	0.82786	Female	Cohort?RR	0.810271	NA	NA	NA	1912
NA	NA	0.825571	0.852868	Female	Cohort?RR	0.839109	NA	NA	NA	1917
NA	NA	0.857627	0.881162	Female	Cohort?RR	0.869315	NA	NA	NA	1922
NA	NA	0.887506	0.909088	Female	Cohort?RR	0.898232	NA	NA	NA	1927
NA	NA	0.91497	0.935534	Female	Cohort?RR	0.925195	NA	NA	NA	1932
NA	NA	0.939997	0.960155	Female	Cohort?RR	0.950023	NA	NA	NA	1937
NA	NA	0.963935	0.984288	Female	Cohort?RR	0.974059	NA	NA	NA	1942
NA	NA	1	1	Female	Cohort?RR	1	NA	NA	NA	1947
NA	NA	1.01802	1.04035	Female	Cohort?RR	1.02912	NA	NA	NA	1952
NA	NA	1.04339	1.07055	Female	Cohort?RR	1.05688	NA	NA	NA	1957
NA	NA	1.06542	1.09783	Female	Cohort?RR	1.0815	NA	NA	NA	1962
NA	NA	1.08376	1.12241	Female	Cohort?RR	1.10291	NA	NA	NA	1967
NA	NA	1.09712	1.14767	Female	Cohort?RR	1.12211	NA	NA	NA	1972
NA	NA	1.10539	1.17618	Female	Cohort?RR	1.14024	NA	NA	NA	1977
NA	NA	1.11096	1.20897	Female	Cohort?RR	1.15893	NA	NA	NA	1982
NA	NA	1.11219	1.24394	Female	Cohort?RR	1.17622	NA	NA	NA	1987
NA	NA	1.08744	1.30737	Female	Cohort?RR	1.19235	NA	NA	NA	1992
NA	NA	1.02294	1.45502	Female	Cohort?RR	1.22	NA	NA	NA	1997
NA	NA	0.88624	1.78013	Female	Cohort?RR	1.25603	NA	NA	NA	2002
NA	NA	0.54217	0.861049	Both	Cohort?RR	0.683253	NA	NA	NA	1897
NA	NA	0.668516	0.780548	Both	Cohort?RR	0.722363	NA	NA	NA	1902
NA	NA	0.735279	0.789571	Both	Cohort?RR	0.761942	NA	NA	NA	1907
NA	NA	0.78038	0.814291	Both	Cohort?RR	0.797155	NA	NA	NA	1912
NA	NA	0.814697	0.840011	Both	Cohort?RR	0.827257	NA	NA	NA	1917
NA	NA	0.849519	0.870612	Both	Cohort?RR	0.860001	NA	NA	NA	1922
NA	NA	0.882116	0.901025	Both	Cohort?RR	0.89152	NA	NA	NA	1927
NA	NA	0.912551	0.930349	Both	Cohort?RR	0.921407	NA	NA	NA	1932
NA	NA	0.940544	0.957865	Both	Cohort?RR	0.949165	NA	NA	NA	1937
NA	NA	0.965251	0.98265	Both	Cohort?RR	0.973912	NA	NA	NA	1942
NA	NA	1	1	Both	Cohort?RR	1	NA	NA	NA	1947
NA	NA	1.02049	1.0394	Both	Cohort?RR	1.0299	NA	NA	NA	1952
NA	NA	1.05035	1.07314	Both	Cohort?RR	1.06168	NA	NA	NA	1957
NA	NA	1.07281	1.09993	Both	Cohort?RR	1.08629	NA	NA	NA	1962
NA	NA	1.09276	1.12517	Both	Cohort?RR	1.10884	NA	NA	NA	1967
NA	NA	1.1091	1.1518	Both	Cohort?RR	1.13025	NA	NA	NA	1972
NA	NA	1.11885	1.17959	Both	Cohort?RR	1.14881	NA	NA	NA	1977
NA	NA	1.1252	1.21073	Both	Cohort?RR	1.16718	NA	NA	NA	1982
NA	NA	1.12651	1.24389	Both	Cohort?RR	1.18375	NA	NA	NA	1987
NA	NA	1.10828	1.30733	Both	Cohort?RR	1.20369	NA	NA	NA	1992
NA	NA	1.05802	1.45458	Both	Cohort?RR	1.24055	NA	NA	NA	1997
NA	NA	0.919257	1.73676	Both	Cohort?RR	1.26354	NA	NA	NA	2002

## Sheet: Table S2 APC_Prevalence
Table S2: Results of Longitudinal Age, Period RR, and Cohort RR analyses for IHD prevalence in Chinese males and females from 1992 to 2021
Age	Rate	CILo	CIHi	sex_names	Type	Rate Ratio	Period	CI Lo	CI Hi	Cohort
17.5	12.6482	11.2263	14.25	Male	Longitudinal Age Curve	NA	NA	NA	NA	NA
22.5	37.1068	34.6384	39.7512	Male	Longitudinal Age Curve	NA	NA	NA	NA	NA
27.5	114.003	109.532	118.656	Male	Longitudinal Age Curve	NA	NA	NA	NA	NA
32.5	273.462	266.163	280.961	Male	Longitudinal Age Curve	NA	NA	NA	NA	NA
37.5	596.52	584.908	608.363	Male	Longitudinal Age Curve	NA	NA	NA	NA	NA
42.5	1184.03	1166.24	1202.09	Male	Longitudinal Age Curve	NA	NA	NA	NA	NA
47.5	2243.19	2216.55	2270.15	Male	Longitudinal Age Curve	NA	NA	NA	NA	NA
52.5	3994.54	3955	4034.47	Male	Longitudinal Age Curve	NA	NA	NA	NA	NA
57.5	6443.23	6387.78	6499.16	Male	Longitudinal Age Curve	NA	NA	NA	NA	NA
62.5	9807.35	9731	9884.3	Male	Longitudinal Age Curve	NA	NA	NA	NA	NA
67.5	15731.2	15616.5	15846.7	Male	Longitudinal Age Curve	NA	NA	NA	NA	NA
72.5	22082.8	21919.7	22247.2	Male	Longitudinal Age Curve	NA	NA	NA	NA	NA
77.5	29782.8	29510.9	30057.1	Male	Longitudinal Age Curve	NA	NA	NA	NA	NA
82.5	37522.2	37123.6	37925.1	Male	Longitudinal Age Curve	NA	NA	NA	NA	NA
87.5	45220.9	44563.5	45888.1	Male	Longitudinal Age Curve	NA	NA	NA	NA	NA
92.5	52967.8	51567	54406.6	Male	Longitudinal Age Curve	NA	NA	NA	NA	NA
97.5	59983.6	55940.4	64319	Male	Longitudinal Age Curve	NA	NA	NA	NA	NA
17.5	13.926	12.2306	15.8564	Female	Longitudinal Age Curve	NA	NA	NA	NA	NA
22.5	38.3402	35.5002	41.4074	Female	Longitudinal Age Curve	NA	NA	NA	NA	NA
27.5	108.233	103.264	113.441	Female	Longitudinal Age Curve	NA	NA	NA	NA	NA
32.5	240.73	232.909	248.815	Female	Longitudinal Age Curve	NA	NA	NA	NA	NA
37.5	482.953	471.063	495.142	Female	Longitudinal Age Curve	NA	NA	NA	NA	NA
42.5	894.389	876.989	912.134	Female	Longitudinal Age Curve	NA	NA	NA	NA	NA
47.5	1589.12	1564.22	1614.42	Female	Longitudinal Age Curve	NA	NA	NA	NA	NA
52.5	2748.99	2712.95	2785.51	Female	Longitudinal Age Curve	NA	NA	NA	NA	NA
57.5	4512.1	4461.14	4563.65	Female	Longitudinal Age Curve	NA	NA	NA	NA	NA
62.5	7103.63	7032.31	7175.68	Female	Longitudinal Age Curve	NA	NA	NA	NA	NA
67.5	11918	11808.7	12028.3	Female	Longitudinal Age Curve	NA	NA	NA	NA	NA
72.5	17315.8	17158.6	17474.4	Female	Longitudinal Age Curve	NA	NA	NA	NA	NA
77.5	23985.7	23721.1	24253.2	Female	Longitudinal Age Curve	NA	NA	NA	NA	NA
82.5	31173.1	30795.6	31555.3	Female	Longitudinal Age Curve	NA	NA	NA	NA	NA
87.5	39540.3	38971.7	40117.1	Female	Longitudinal Age Curve	NA	NA	NA	NA	NA
92.5	48982.9	47998.8	49987.1	Female	Longitudinal Age Curve	NA	NA	NA	NA	NA
97.5	60091	57894	62371.4	Female	Longitudinal Age Curve	NA	NA	NA	NA	NA
17.5	13.3108	11.8078	15.0052	Both	Longitudinal Age Curve	NA	NA	NA	NA	NA
22.5	37.8472	35.2865	40.5938	Both	Longitudinal Age Curve	NA	NA	NA	NA	NA
27.5	111.646	107.088	116.398	Both	Longitudinal Age Curve	NA	NA	NA	NA	NA
32.5	258.662	251.347	266.189	Both	Longitudinal Age Curve	NA	NA	NA	NA	NA
37.5	543.799	532.394	555.448	Both	Longitudinal Age Curve	NA	NA	NA	NA	NA
42.5	1047.69	1030.56	1065.1	Both	Longitudinal Age Curve	NA	NA	NA	NA	NA
47.5	1931.99	1906.84	1957.48	Both	Longitudinal Age Curve	NA	NA	NA	NA	NA
52.5	3395.55	3358.65	3432.86	Both	Longitudinal Age Curve	NA	NA	NA	NA	NA
57.5	5506.96	5455.11	5559.29	Both	Longitudinal Age Curve	NA	NA	NA	NA	NA
62.5	8482.06	8410.33	8554.39	Both	Longitudinal Age Curve	NA	NA	NA	NA	NA
67.5	13825.8	13717.5	13935	Both	Longitudinal Age Curve	NA	NA	NA	NA	NA
72.5	19638.3	19483.9	19793.9	Both	Longitudinal Age Curve	NA	NA	NA	NA	NA
77.5	26685.6	26428.7	26945	Both	Longitudinal Age Curve	NA	NA	NA	NA	NA
82.5	33895.4	33527.1	34267.7	Both	Longitudinal Age Curve	NA	NA	NA	NA	NA
87.5	41694.6	41124.3	42272.8	Both	Longitudinal Age Curve	NA	NA	NA	NA	NA
92.5	50389.1	49330.5	51470.4	Both	Longitudinal Age Curve	NA	NA	NA	NA	NA
97.5	60707.2	58150.6	63376.2	Both	Longitudinal Age Curve	NA	NA	NA	NA	NA
NA	NA	NA	NA	Male	Period?RR	0.899608	1994.5	0.890622	0.908684	NA
NA	NA	NA	NA	Male	Period?RR	0.940752	1999.5	0.932882	0.948689	NA
NA	NA	NA	NA	Male	Period?RR	1	2004.5	1	1	NA
NA	NA	NA	NA	Male	Period?RR	1.02977	2009.5	1.02191	1.03769	NA
NA	NA	NA	NA	Male	Period?RR	1.03717	2014.5	1.02812	1.04631	NA
NA	NA	NA	NA	Male	Period?RR	1.03277	2019.5	1.02206	1.0436	NA
NA	NA	NA	NA	Female	Period?RR	0.903618	1994.5	0.893303	0.914052	NA
NA	NA	NA	NA	Female	Period?RR	0.951222	1999.5	0.94188	0.960657	NA
NA	NA	NA	NA	Female	Period?RR	1	2004.5	1	1	NA
NA	NA	NA	NA	Female	Period?RR	1.01401	2009.5	1.00492	1.02317	NA
NA	NA	NA	NA	Female	Period?RR	1.01631	2014.5	1.00643	1.02629	NA
NA	NA	NA	NA	Female	Period?RR	1.03496	2019.5	1.02362	1.04643	NA
NA	NA	NA	NA	Both	Period?RR	0.901799	1994.5	0.892666	0.911027	NA
NA	NA	NA	NA	Both	Period?RR	0.945886	1999.5	0.937682	0.954161	NA
NA	NA	NA	NA	Both	Period?RR	1	2004.5	1	1	NA
NA	NA	NA	NA	Both	Period?RR	1.02225	2009.5	1.01417	1.03039	NA
NA	NA	NA	NA	Both	Period?RR	1.02678	2014.5	1.01785	1.0358	NA
NA	NA	NA	NA	Both	Period?RR	1.03265	2019.5	1.02235	1.04305	NA
NA	NA	0.463235	0.984154	Male	Cohort?RR	0.6752	NA	NA	NA	1897
NA	NA	0.634385	0.785878	Male	Cohort?RR	0.70608	NA	NA	NA	1902
NA	NA	0.7163	0.781137	Male	Cohort?RR	0.748016	NA	NA	NA	1907
NA	NA	0.770724	0.807695	Male	Cohort?RR	0.788993	NA	NA	NA	1912
NA	NA	0.810303	0.836287	Male	Cohort?RR	0.823192	NA	NA	NA	1917
NA	NA	0.84692	0.867667	Male	Cohort?RR	0.85723	NA	NA	NA	1922
NA	NA	0.878714	0.896773	Male	Cohort?RR	0.887698	NA	NA	NA	1927
NA	NA	0.908335	0.925055	Male	Cohort?RR	0.916657	NA	NA	NA	1932
NA	NA	0.936506	0.952629	Male	Cohort?RR	0.944533	NA	NA	NA	1937
NA	NA	0.962531	0.97867	Male	Cohort?RR	0.970567	NA	NA	NA	1942
NA	NA	1	1	Male	Cohort?RR	1	NA	NA	NA	1947
NA	NA	1.02646	1.04401	Male	Cohort?RR	1.0352	NA	NA	NA	1952
NA	NA	1.05917	1.0802	Male	Cohort?RR	1.06963	NA	NA	NA	1957
NA	NA	1.08562	1.11068	Male	Cohort?RR	1.09808	NA	NA	NA	1962
NA	NA	1.10894	1.13899	Male	Cohort?RR	1.12387	NA	NA	NA	1967
NA	NA	1.12628	1.16604	Male	Cohort?RR	1.14599	NA	NA	NA	1972
NA	NA	1.13778	1.19503	Male	Cohort?RR	1.16605	NA	NA	NA	1977
NA	NA	1.14415	1.22581	Male	Cohort?RR	1.18428	NA	NA	NA	1982
NA	NA	1.14496	1.25898	Male	Cohort?RR	1.20062	NA	NA	NA	1987
NA	NA	1.12883	1.3246	Male	Cohort?RR	1.2228	NA	NA	NA	1992
NA	NA	1.08749	1.4831	Male	Cohort?RR	1.26999	NA	NA	NA	1997
NA	NA	0.938156	1.75368	Male	Cohort?RR	1.28266	NA	NA	NA	2002
NA	NA	0.570461	0.845047	Female	Cohort?RR	0.69431	NA	NA	NA	1897
NA	NA	0.686062	0.787813	Female	Cohort?RR	0.735179	NA	NA	NA	1902
NA	NA	0.75013	0.802514	Female	Cohort?RR	0.77588	NA	NA	NA	1907
NA	NA	0.793055	0.82786	Female	Cohort?RR	0.810271	NA	NA	NA	1912
NA	NA	0.825571	0.852868	Female	Cohort?RR	0.839109	NA	NA	NA	1917
NA	NA	0.857627	0.881162	Female	Cohort?RR	0.869315	NA	NA	NA	1922
NA	NA	0.887506	0.909088	Female	Cohort?RR	0.898232	NA	NA	NA	1927
NA	NA	0.91497	0.935534	Female	Cohort?RR	0.925195	NA	NA	NA	1932
NA	NA	0.939997	0.960155	Female	Cohort?RR	0.950023	NA	NA	NA	1937
NA	NA	0.963935	0.984288	Female	Cohort?RR	0.974059	NA	NA	NA	1942
NA	NA	1	1	Female	Cohort?RR	1	NA	NA	NA	1947
NA	NA	1.01802	1.04035	Female	Cohort?RR	1.02912	NA	NA	NA	1952
NA	NA	1.04339	1.07055	Female	Cohort?RR	1.05688	NA	NA	NA	1957
NA	NA	1.06542	1.09783	Female	Cohort?RR	1.0815	NA	NA	NA	1962
NA	NA	1.08376	1.12241	Female	Cohort?RR	1.10291	NA	NA	NA	1967
NA	NA	1.09712	1.14767	Female	Cohort?RR	1.12211	NA	NA	NA	1972
NA	NA	1.10539	1.17618	Female	Cohort?RR	1.14024	NA	NA	NA	1977
NA	NA	1.11096	1.20897	Female	Cohort?RR	1.15893	NA	NA	NA	1982
NA	NA	1.11219	1.24394	Female	Cohort?RR	1.17622	NA	NA	NA	1987
NA	NA	1.08744	1.30737	Female	Cohort?RR	1.19235	NA	NA	NA	1992
NA	NA	1.02294	1.45502	Female	Cohort?RR	1.22	NA	NA	NA	1997
NA	NA	0.88624	1.78013	Female	Cohort?RR	1.25603	NA	NA	NA	2002
NA	NA	0.54217	0.861049	Both	Cohort?RR	0.683253	NA	NA	NA	1897
NA	NA	0.668516	0.780548	Both	Cohort?RR	0.722363	NA	NA	NA	1902
NA	NA	0.735279	0.789571	Both	Cohort?RR	0.761942	NA	NA	NA	1907
NA	NA	0.78038	0.814291	Both	Cohort?RR	0.797155	NA	NA	NA	1912
NA	NA	0.814697	0.840011	Both	Cohort?RR	0.827257	NA	NA	NA	1917
NA	NA	0.849519	0.870612	Both	Cohort?RR	0.860001	NA	NA	NA	1922
NA	NA	0.882116	0.901025	Both	Cohort?RR	0.89152	NA	NA	NA	1927
NA	NA	0.912551	0.930349	Both	Cohort?RR	0.921407	NA	NA	NA	1932
NA	NA	0.940544	0.957865	Both	Cohort?RR	0.949165	NA	NA	NA	1937
NA	NA	0.965251	0.98265	Both	Cohort?RR	0.973912	NA	NA	NA	1942
NA	NA	1	1	Both	Cohort?RR	1	NA	NA	NA	1947
NA	NA	1.02049	1.0394	Both	Cohort?RR	1.0299	NA	NA	NA	1952
NA	NA	1.05035	1.07314	Both	Cohort?RR	1.06168	NA	NA	NA	1957
NA	NA	1.07281	1.09993	Both	Cohort?RR	1.08629	NA	NA	NA	1962
NA	NA	1.09276	1.12517	Both	Cohort?RR	1.10884	NA	NA	NA	1967
NA	NA	1.1091	1.1518	Both	Cohort?RR	1.13025	NA	NA	NA	1972
NA	NA	1.11885	1.17959	Both	Cohort?RR	1.14881	NA	NA	NA	1977
NA	NA	1.1252	1.21073	Both	Cohort?RR	1.16718	NA	NA	NA	1982
NA	NA	1.12651	1.24389	Both	Cohort?RR	1.18375	NA	NA	NA	1987
NA	NA	1.10828	1.30733	Both	Cohort?RR	1.20369	NA	NA	NA	1992
NA	NA	1.05802	1.45458	Both	Cohort?RR	1.24055	NA	NA	NA	1997
NA	NA	0.919257	1.73676	Both	Cohort?RR	1.26354	NA	NA	NA	2002

## Sheet: Table S3 APC_Death
Table S3: Results of Longitudinal Age, Period RR, and Cohort RR analyses for IHD mortality in Chinese males and females from 1992 to 2021.
Age	Rate	CILo	CIHi	sex_names	Type	Rate Ratio	Period	CI Lo	CI Hi	Cohort
17.5	1.61222	1.19681	2.17181	Male	Longitudinal Age Curve	NA	NA	NA	NA	NA
22.5	2.91861	2.3362	3.6462	Male	Longitudinal Age Curve	NA	NA	NA	NA	NA
27.5	4.60477	3.86656	5.48392	Male	Longitudinal Age Curve	NA	NA	NA	NA	NA
32.5	8.84306	7.74894	10.0917	Male	Longitudinal Age Curve	NA	NA	NA	NA	NA
37.5	16.8315	15.1974	18.6413	Male	Longitudinal Age Curve	NA	NA	NA	NA	NA
42.5	31.076	28.6367	33.7231	Male	Longitudinal Age Curve	NA	NA	NA	NA	NA
47.5	44.513	41.4922	47.7538	Male	Longitudinal Age Curve	NA	NA	NA	NA	NA
52.5	71.6244	67.4957	76.0056	Male	Longitudinal Age Curve	NA	NA	NA	NA	NA
57.5	114.332	108.607	120.358	Male	Longitudinal Age Curve	NA	NA	NA	NA	NA
62.5	182.88	174.739	191.399	Male	Longitudinal Age Curve	NA	NA	NA	NA	NA
67.5	310.019	297.379	323.196	Male	Longitudinal Age Curve	NA	NA	NA	NA	NA
72.5	576.237	553.808	599.574	Male	Longitudinal Age Curve	NA	NA	NA	NA	NA
77.5	1076.36	1027.27	1127.8	Male	Longitudinal Age Curve	NA	NA	NA	NA	NA
82.5	2335.84	2225.03	2452.17	Male	Longitudinal Age Curve	NA	NA	NA	NA	NA
87.5	6600.54	6267.75	6951	Male	Longitudinal Age Curve	NA	NA	NA	NA	NA
92.5	14664.9	13776.7	15610.3	Male	Longitudinal Age Curve	NA	NA	NA	NA	NA
97.5	14352	12584	16368.5	Male	Longitudinal Age Curve	NA	NA	NA	NA	NA
17.5	2.11203	1.47141	3.03158	Female	Longitudinal Age Curve	NA	NA	NA	NA	NA
22.5	3.74228	2.88663	4.85157	Female	Longitudinal Age Curve	NA	NA	NA	NA	NA
27.5	4.65592	3.77947	5.73561	Female	Longitudinal Age Curve	NA	NA	NA	NA	NA
32.5	6.92091	5.87739	8.14971	Female	Longitudinal Age Curve	NA	NA	NA	NA	NA
37.5	11.009	9.69241	12.5044	Female	Longitudinal Age Curve	NA	NA	NA	NA	NA
42.5	18.216	16.4861	20.1274	Female	Longitudinal Age Curve	NA	NA	NA	NA	NA
47.5	25.0111	23.0132	27.1826	Female	Longitudinal Age Curve	NA	NA	NA	NA	NA
52.5	41.0389	38.3646	43.8996	Female	Longitudinal Age Curve	NA	NA	NA	NA	NA
57.5	65.723	62.1166	69.5388	Female	Longitudinal Age Curve	NA	NA	NA	NA	NA
62.5	112.471	107.196	118.005	Female	Longitudinal Age Curve	NA	NA	NA	NA	NA
67.5	197.458	189.221	206.052	Female	Longitudinal Age Curve	NA	NA	NA	NA	NA
72.5	378.053	363.486	393.203	Female	Longitudinal Age Curve	NA	NA	NA	NA	NA
77.5	706.971	675.627	739.77	Female	Longitudinal Age Curve	NA	NA	NA	NA	NA
82.5	1526.68	1458.1	1598.49	Female	Longitudinal Age Curve	NA	NA	NA	NA	NA
87.5	2912.84	2774.85	3057.7	Female	Longitudinal Age Curve	NA	NA	NA	NA	NA
92.5	5612.37	5318.57	5922.4	Female	Longitudinal Age Curve	NA	NA	NA	NA	NA
97.5	9729.38	9075.18	10430.7	Female	Longitudinal Age Curve	NA	NA	NA	NA	NA
17.5	1.63404	1.23627	2.15979	Both	Longitudinal Age Curve	NA	NA	NA	NA	NA
22.5	2.94389	2.39716	3.61531	Both	Longitudinal Age Curve	NA	NA	NA	NA	NA
27.5	4.33622	3.68516	5.10229	Both	Longitudinal Age Curve	NA	NA	NA	NA	NA
32.5	7.74458	6.83894	8.77014	Both	Longitudinal Age Curve	NA	NA	NA	NA	NA
37.5	14.0131	12.7264	15.4299	Both	Longitudinal Age Curve	NA	NA	NA	NA	NA
42.5	25.0365	23.1913	27.0286	Both	Longitudinal Age Curve	NA	NA	NA	NA	NA
47.5	35.3191	33.0883	37.7004	Both	Longitudinal Age Curve	NA	NA	NA	NA	NA
52.5	56.9236	53.9092	60.1066	Both	Longitudinal Age Curve	NA	NA	NA	NA	NA
57.5	90.6931	86.5649	95.0181	Both	Longitudinal Age Curve	NA	NA	NA	NA	NA
62.5	148.079	142.17	154.233	Both	Longitudinal Age Curve	NA	NA	NA	NA	NA
67.5	253.43	244.273	262.93	Both	Longitudinal Age Curve	NA	NA	NA	NA	NA
72.5	475.088	458.925	491.82	Both	Longitudinal Age Curve	NA	NA	NA	NA	NA
77.5	883.407	848.483	919.77	Both	Longitudinal Age Curve	NA	NA	NA	NA	NA
82.5	1894.54	1817.7	1974.63	Both	Longitudinal Age Curve	NA	NA	NA	NA	NA
87.5	4260.05	4076.88	4451.46	Both	Longitudinal Age Curve	NA	NA	NA	NA	NA
92.5	8250.15	7842.96	8678.47	Both	Longitudinal Age Curve	NA	NA	NA	NA	NA
97.5	11501	10660	12408.4	Both	Longitudinal Age Curve	NA	NA	NA	NA	NA
NA	NA	NA	NA	Male	Period?RR	0.845866	1994.5	0.80934	0.88404	NA
NA	NA	NA	NA	Male	Period?RR	0.86057	1999.5	0.827565	0.894892	NA
NA	NA	NA	NA	Male	Period?RR	1	2004.5	1	1	NA
NA	NA	NA	NA	Male	Period?RR	1.0289	2009.5	0.994525	1.06447	NA
NA	NA	NA	NA	Male	Period?RR	1.02552	2014.5	0.98972	1.06262	NA
NA	NA	NA	NA	Male	Period?RR	0.949021	2019.5	0.912743	0.986741	NA
NA	NA	NA	NA	Female	Period?RR	0.981532	1994.5	0.941173	1.02362	NA
NA	NA	NA	NA	Female	Period?RR	0.915286	1999.5	0.883507	0.948208	NA
NA	NA	NA	NA	Female	Period?RR	1	2004.5	1	1	NA
NA	NA	NA	NA	Female	Period?RR	0.924623	2009.5	0.896107	0.954045	NA
NA	NA	NA	NA	Female	Period?RR	0.830669	2014.5	0.801422	0.860984	NA
NA	NA	NA	NA	Female	Period?RR	0.729379	2019.5	0.698792	0.761305	NA
NA	NA	NA	NA	Both	Period?RR	0.888101	1994.5	0.855626	0.921808	NA
NA	NA	NA	NA	Both	Period?RR	0.877557	1999.5	0.849412	0.906634	NA
NA	NA	NA	NA	Both	Period?RR	1	2004.5	1	1	NA
NA	NA	NA	NA	Both	Period?RR	0.989773	2009.5	0.961931	1.01842	NA
NA	NA	NA	NA	Both	Period?RR	0.952307	2014.5	0.923679	0.981822	NA
NA	NA	NA	NA	Both	Period?RR	0.868123	2019.5	0.838894	0.898371	NA
NA	NA	0.218023	0.994521	Male	Cohort?RR	0.465648	NA	NA	NA	1897
NA	NA	0.439542	0.652935	Male	Cohort?RR	0.535717	NA	NA	NA	1902
NA	NA	0.508765	0.628228	Male	Cohort?RR	0.565349	NA	NA	NA	1907
NA	NA	0.619644	0.720325	Male	Cohort?RR	0.66809	NA	NA	NA	1912
NA	NA	0.734108	0.830783	Male	Cohort?RR	0.780951	NA	NA	NA	1917
NA	NA	0.775212	0.864408	Male	Cohort?RR	0.818596	NA	NA	NA	1922
NA	NA	0.823017	0.908717	Male	Cohort?RR	0.864806	NA	NA	NA	1927
NA	NA	0.877875	0.963203	Male	Cohort?RR	0.91955	NA	NA	NA	1932
NA	NA	0.934587	1.02259	Male	Cohort?RR	0.977598	NA	NA	NA	1937
NA	NA	0.928747	1.01701	Male	Cohort?RR	0.971877	NA	NA	NA	1942
NA	NA	1	1	Male	Cohort?RR	1	NA	NA	NA	1947
NA	NA	0.960179	1.06044	Male	Cohort?RR	1.00906	NA	NA	NA	1952
NA	NA	0.974888	1.09555	Male	Cohort?RR	1.03346	NA	NA	NA	1957
NA	NA	0.951599	1.09074	Male	Cohort?RR	1.0188	NA	NA	NA	1962
NA	NA	0.983711	1.149	Male	Cohort?RR	1.06315	NA	NA	NA	1967
NA	NA	0.925805	1.12514	Male	Cohort?RR	1.02062	NA	NA	NA	1972
NA	NA	0.950351	1.22275	Male	Cohort?RR	1.07798	NA	NA	NA	1977
NA	NA	0.987686	1.36704	Male	Cohort?RR	1.16199	NA	NA	NA	1982
NA	NA	0.989024	1.47909	Male	Cohort?RR	1.20949	NA	NA	NA	1987
NA	NA	0.85833	1.54547	Male	Cohort?RR	1.15175	NA	NA	NA	1992
NA	NA	0.731173	1.81137	Male	Cohort?RR	1.15084	NA	NA	NA	1997
NA	NA	0.406725	2.1984	Male	Cohort?RR	0.945592	NA	NA	NA	2002
NA	NA	0.556069	0.999789	Female	Cohort?RR	0.745621	NA	NA	NA	1897
NA	NA	0.657623	0.847551	Female	Cohort?RR	0.746571	NA	NA	NA	1902
NA	NA	0.757721	0.884873	Female	Cohort?RR	0.818833	NA	NA	NA	1907
NA	NA	0.845539	0.954666	Female	Cohort?RR	0.898447	NA	NA	NA	1912
NA	NA	0.906648	1.01027	Female	Cohort?RR	0.95706	NA	NA	NA	1917
NA	NA	0.959947	1.06039	Female	Cohort?RR	1.00892	NA	NA	NA	1922
NA	NA	1.01227	1.11188	Female	Cohort?RR	1.0609	NA	NA	NA	1927
NA	NA	1.03798	1.13576	Female	Cohort?RR	1.08577	NA	NA	NA	1932
NA	NA	1.05914	1.15721	Female	Cohort?RR	1.10709	NA	NA	NA	1937
NA	NA	1.00599	1.10197	Female	Cohort?RR	1.05289	NA	NA	NA	1942
NA	NA	1	1	Female	Cohort?RR	1	NA	NA	NA	1947
NA	NA	0.878199	0.976565	Female	Cohort?RR	0.926077	NA	NA	NA	1952
NA	NA	0.788318	0.899671	Female	Cohort?RR	0.842156	NA	NA	NA	1957
NA	NA	0.677356	0.79697	Female	Cohort?RR	0.734733	NA	NA	NA	1962
NA	NA	0.60408	0.732858	Female	Cohort?RR	0.665361	NA	NA	NA	1967
NA	NA	0.506405	0.652525	Female	Cohort?RR	0.574841	NA	NA	NA	1972
NA	NA	0.433064	0.609642	Female	Cohort?RR	0.513823	NA	NA	NA	1977
NA	NA	0.378099	0.591885	Female	Cohort?RR	0.473065	NA	NA	NA	1982
NA	NA	0.326049	0.561474	Female	Cohort?RR	0.427864	NA	NA	NA	1987
NA	NA	0.260622	0.565885	Female	Cohort?RR	0.384034	NA	NA	NA	1992
NA	NA	0.197013	0.654462	Female	Cohort?RR	0.359079	NA	NA	NA	1997
NA	NA	0.0968433	0.926584	Female	Cohort?RR	0.299555	NA	NA	NA	2002
NA	NA	0.430555	0.894489	Both	Cohort?RR	0.620585	NA	NA	NA	1897
NA	NA	0.546696	0.719187	Both	Cohort?RR	0.627038	NA	NA	NA	1902
NA	NA	0.619786	0.725494	Both	Cohort?RR	0.67056	NA	NA	NA	1907
NA	NA	0.715085	0.80449	Both	Cohort?RR	0.758471	NA	NA	NA	1912
NA	NA	0.801089	0.886446	Both	Cohort?RR	0.842687	NA	NA	NA	1917
NA	NA	0.853455	0.934955	Both	Cohort?RR	0.893276	NA	NA	NA	1922
NA	NA	0.905596	0.985487	Both	Cohort?RR	0.944698	NA	NA	NA	1927
NA	NA	0.948954	1.0281	Both	Cohort?RR	0.987736	NA	NA	NA	1932
NA	NA	0.990898	1.07153	Both	Cohort?RR	1.03042	NA	NA	NA	1937
NA	NA	0.966065	1.04614	Both	Cohort?RR	1.00531	NA	NA	NA	1942
NA	NA	1	1	Both	Cohort?RR	1	NA	NA	NA	1947
NA	NA	0.931827	1.01881	Both	Cohort?RR	0.97435	NA	NA	NA	1952
NA	NA	0.910652	1.01335	Both	Cohort?RR	0.96063	NA	NA	NA	1957
NA	NA	0.854275	0.969849	Both	Cohort?RR	0.91023	NA	NA	NA	1962
NA	NA	0.847264	0.980544	Both	Cohort?RR	0.911471	NA	NA	NA	1967
NA	NA	0.777454	0.936152	Both	Cohort?RR	0.85312	NA	NA	NA	1972
NA	NA	0.762335	0.971958	Both	Cohort?RR	0.860789	NA	NA	NA	1977
NA	NA	0.758007	1.03848	Both	Cohort?RR	0.88723	NA	NA	NA	1982
NA	NA	0.726696	1.07102	Both	Cohort?RR	0.882217	NA	NA	NA	1987
NA	NA	0.623936	1.09649	Both	Cohort?RR	0.827129	NA	NA	NA	1992
NA	NA	0.528277	1.2629	Both	Cohort?RR	0.816801	NA	NA	NA	1997
NA	NA	0.300561	1.53126	Both	Cohort?RR	0.678407	NA	NA	NA	2002

## Sheet: Table S4 Decomposition
Table S4: Decomposition analysis of changes in incidence, prevalence, mortality, and DALYs of IHD in Chinese males and females from 1990 to 2021, attributed to population growth, aging, and epidemiological transitions.
Decomposition Incidence
sex_name	Overll difference	Aging	Population	Epidemiological change	a_percent	p_percent	r_percent
Both	6.95221e+06	4.28631e+06	1.05497e+06	1.61093e+06	61.65	15.17	23.17
Male	2.84291e+06	1.92582e+06	464421	452671	67.74	16.34	15.92
Female	3.59308e+06	2.14287e+06	550362	899845	59.64	15.32	25.04
Decomposition Prevalence
sex_name	Overll difference	Aging	Population	Epidemiological change	a_percent	p_percent	r_percent
Both	415854	-6.66049e+07	2.96381e+07	3.73827e+07	-16016.4	7127.05	8989.37
Male	2.05356e+06	-3.25523e+07	1.52326e+07	1.93733e+07	-1585.16	741.76	943.4
Female	-2.09121e+06	-3.40592e+07	1.44474e+07	1.75207e+07	1628.69	-690.86	-837.82
Decomposition Deaths
sex_name	Overll difference	Aging	Population	Epidemiological change	a_percent	p_percent	r_percent
Both	6.48577e+06	4.14978e+06	1.02492e+06	1.31106e+06	63.98	15.8	20.21
Male	4.47122e+06	2.63095e+06	603930	1.23635e+06	58.84	13.51	27.65
Female	2.62725e+06	1.82431e+06	477009	325927	69.44	18.16	12.41
Decomposition DALYs
sex_name	Overll difference	Aging	Population	Epidemiological change	a_percent	p_percent	r_percent
Both	2.20485e+07	1.7598e+07	4.47473e+06	-24226.8	79.81	20.29	-0.11
Male	1.39732e+07	9.78169e+06	2.49336e+06	1.69817e+06	70	17.84	12.15
Female	8.07529e+06	7.85352e+06	1.95679e+06	-1.73502e+06	97.25	24.23	-21.49

## Sheet: Table S5 Cluster Analysis
Table S5: Results of clustering analysis of 27 risk factors contributing to IHD in Chinese males and females in 2021, based on mortality and DALYs.
sex_name	rei_name	val_death	val_daly	Cluster
Both	Alcohol use	-1.76294	-40.061	1
Both	Ambient particulate matter pollution	32.3177	535.37	2
Both	Diet high in processed meat	0.0684707	1.80913	1
Both	Diet high in red meat	3.66186	85.9856	1
Both	Diet high in sodium	13.5956	260.137	1
Both	Diet high in sugar-sweetened beverages	0.042341	1.05321	1
Both	Diet high in trans fatty acids	0.297496	5.27032	1
Both	Diet low in fiber	3.05667	65.321	1
Both	Diet low in fruits	4.30134	84.7918	1
Both	Diet low in legumes	3.08333	58.4806	1
Both	Diet low in nuts and seeds	6.47198	122.3	1
Both	Diet low in polyunsaturated fatty acids	9.05083	172.537	1
Both	Diet low in seafood omega-3 fatty acids	4.11866	74.9	1
Both	Diet low in vegetables	0.506487	7.56041	1
Both	Diet low in whole grains	12.4655	249.261	1
Both	High LDL cholesterol	29.0366	585.101	2
Both	High body-mass index	8.23933	175.05	1
Both	High fasting plasma glucose	14.4372	228.038	1
Both	High systolic blood pressure	57.2551	921.959	3
Both	High temperature	0.8661	13.9321	1
Both	Household air pollution from solid fuels	6.22768	104.844	1
Both	Impaired kidney function	14.9501	218.627	1
Both	Lead exposure	8.55319	133.328	1
Both	Low physical activity	3.52179	46.0509	1
Both	Low temperature	7.91679	128.604	1
Both	Secondhand smoke	8.27063	150.173	1
Both	Smoking	19.355	421.02	2
Male	Alcohol use	-3.75291	-79.4821	1
Male	Ambient particulate matter pollution	44.0157	725.928	2
Male	Diet high in processed meat	0.0838709	2.31172	1
Male	Diet high in red meat	4.86389	117.626	1
Male	Diet high in sodium	20.1059	378.693	1
Male	Diet high in sugar-sweetened beverages	0.0541333	1.40161	1
Male	Diet high in trans fatty acids	0.396451	7.08601	1
Male	Diet low in fiber	3.75069	84.8683	1
Male	Diet low in fruits	6.01526	120.328	1
Male	Diet low in legumes	4.36853	82.998	1
Male	Diet low in nuts and seeds	8.57404	163.379	1
Male	Diet low in polyunsaturated fatty acids	12.0583	231.842	1
Male	Diet low in seafood omega-3 fatty acids	4.2931	81.0506	1
Male	Diet low in vegetables	0.740844	10.9882	1
Male	Diet low in whole grains	17.2563	347.087	1
Male	High LDL cholesterol	37.6134	776.864	2
Male	High body-mass index	9.91103	217.372	1
Male	High fasting plasma glucose	19.2217	301.796	1
Male	High systolic blood pressure	75.0522	1205.8	3
Male	High temperature	1.16466	18.8298	1
Male	Household air pollution from solid fuels	7.23522	123.1	1
Male	Impaired kidney function	19.609	281.676	1
Male	Lead exposure	12.8196	195.11	1
Male	Low physical activity	3.14077	39.8862	1
Male	Low temperature	10.6054	172.295	1
Male	Secondhand smoke	8.93229	159.255	1
Male	Smoking	39.902	820.807	2
Female	Alcohol use	-0.285642	-5.19826	1
Female	Ambient particulate matter pollution	24.584	381.44	2
Female	Diet high in processed meat	0.0547424	1.30857	1
Female	Diet high in red meat	2.6624	55.7475	1
Female	Diet high in sodium	8.85418	158.504	1
Female	Diet high in sugar-sweetened beverages	0.0323516	0.712712	1
Female	Diet high in trans fatty acids	0.229213	3.72847	1
Female	Diet low in fiber	2.48621	46.4516	1
Female	Diet low in fruits	3.07599	53.3051	1
Female	Diet low in legumes	2.18121	37.3321	1
Female	Diet low in nuts and seeds	5.02606	86.7516	1
Female	Diet low in polyunsaturated fatty acids	6.91339	120.779	1
Female	Diet low in seafood omega-3 fatty acids	3.99092	68.8428	1
Female	Diet low in vegetables	0.364792	4.97375	1
Female	Diet low in whole grains	8.99214	162.723	1
Female	High LDL cholesterol	22.582	410.604	2
Female	High body-mass index	6.96493	135.405	1
Female	High fasting plasma glucose	11.2832	169.784	1
Female	High systolic blood pressure	45.5948	695.1	3
Female	High temperature	0.666676	9.94091	1
Female	Household air pollution from solid fuels	5.55374	89.4918	1
Female	Impaired kidney function	12.2813	173.723	1
Female	Lead exposure	5.81645	86.1847	1
Female	Low physical activity	3.81662	51.2398	1
Female	Low temperature	6.13805	93.2126	1
Female	Secondhand smoke	7.99522	144.104	1
Female	Smoking	4.07844	70.4822	1

## Sheet: Table S6 Change of Cluster
Table S6: Changes in 27 risk factors contributing to IHD in Chinese males and females from 1990 to 2021, based on clustering analysis of mortality and DALYs.
sex_name	rei_name	val_death	val_daly	Cluster
Both	Diet low in vegetables	-0.821976	-0.878989	3
Both	Household air pollution from solid fuels	-0.80962	-0.828537	3
Both	Diet low in seafood omega-3 fatty acids	-0.533162	-0.606726	3
Both	Diet low in fiber	-0.517613	-0.554331	3
Both	Diet high in trans fatty acids	-0.47577	-0.548136	3
Both	Diet low in fruits	-0.462692	-0.542532	3
Both	Diet low in nuts and seeds	-0.318912	-0.405637	1
Both	Diet low in legumes	-0.13845	-0.245267	1
Both	Secondhand smoke	-0.00473353	-0.12679	1
Both	Impaired kidney function	0.0174317	-0.0837788	1
Both	Alcohol use	0.0375734	-0.074679	1
Both	Diet low in polyunsaturated fatty acids	0.0550864	-0.0716358	1
Both	Smoking	0.0538415	-0.0391243	1
Both	Diet high in sodium	0.0649346	-0.0169685	1
Both	Low temperature	0.121452	-0.0101227	1
Both	Diet low in whole grains	0.132403	0.0167304	1
Both	High LDL cholesterol	0.167494	0.0297365	1
Both	Lead exposure	0.362467	0.10827	1
Both	Low physical activity	0.229991	0.130933	1
Both	High fasting plasma glucose	0.336838	0.245902	1
Both	High systolic blood pressure	0.403298	0.301467	1
Both	High temperature	0.637669	0.468938	1
Both	Diet high in red meat	1.43902	1.12343	2
Both	High body-mass index	1.46901	1.21001	2
Both	Diet high in processed meat	1.18707	1.31144	2
Both	Diet high in sugar-sweetened beverages	2.16137	2.03051	2
Both	Ambient particulate matter pollution	2.59591	2.21343	2
Female	Diet low in vegetables	-0.853932	-0.906432	1
Female	Household air pollution from solid fuels	-0.81808	-0.840231	1
Female	Diet low in fruits	-0.567982	-0.664379	1
Female	Diet low in fiber	-0.57619	-0.643832	1
Female	Diet high in trans fatty acids	-0.544171	-0.629681	1
Female	Diet low in seafood omega-3 fatty acids	-0.535045	-0.621176	1
Female	Diet low in nuts and seeds	-0.416991	-0.522671	1
Female	Smoking	-0.36812	-0.433854	1
Female	Diet low in legumes	-0.279116	-0.407478	1
Female	Alcohol use	-0.250799	-0.36218	1
Female	Secondhand smoke	-0.175503	-0.313499	1
Female	Diet low in polyunsaturated fatty acids	-0.0935	-0.245981	1
Female	Impaired kidney function	-0.122256	-0.236258	1
Female	Diet high in sodium	-0.12537	-0.225012	1
Female	Diet low in whole grains	-0.046141	-0.195907	1
Female	Low temperature	-0.0358791	-0.18516	1
Female	High LDL cholesterol	-0.00331212	-0.174983	1
Female	Lead exposure	0.184368	-0.0472642	1
Female	Low physical activity	0.117807	0.0115827	1
Female	High fasting plasma glucose	0.160568	0.0464399	1
Female	High systolic blood pressure	0.203753	0.0889736	1
Female	High temperature	0.37417	0.176158	1
Female	Diet high in red meat	1.06231	0.66602	3
Female	High body-mass index	1.17591	0.836868	3
Female	Diet high in processed meat	0.893268	0.864007	3
Female	Diet high in sugar-sweetened beverages	1.59983	1.29106	3
Female	Ambient particulate matter pollution	2.56394	2.12456	2
Male	Diet low in vegetables	-0.77803	-0.849138	1
Male	Household air pollution from solid fuels	-0.800771	-0.817425	1
Male	Diet low in seafood omega-3 fatty acids	-0.533616	-0.594223	1
Male	Diet low in fiber	-0.462911	-0.480052	1
Male	Diet high in trans fatty acids	-0.404911	-0.47644	1
Male	Diet low in fruits	-0.349335	-0.437608	1
Male	Diet low in nuts and seeds	-0.209824	-0.299029	1
Male	Diet low in legumes	-0.00239254	-0.115525	1
Male	Alcohol use	0.0757893	-0.0329306	1
Male	Smoking	0.180413	0.0533907	1
Male	Diet low in polyunsaturated fatty acids	0.211262	0.0805413	1
Male	Impaired kidney function	0.206497	0.0953234	1
Male	Diet high in sodium	0.213072	0.128849	1
Male	Low temperature	0.298592	0.156982	1
Male	Diet low in whole grains	0.301311	0.185522	1
Male	Secondhand smoke	0.317743	0.198522	1
Male	High LDL cholesterol	0.355646	0.211517	1
Male	Lead exposure	0.532792	0.244901	3
Male	High fasting plasma glucose	0.519296	0.430727	3
Male	Low physical activity	0.574927	0.455546	3
Male	High systolic blood pressure	0.661171	0.525686	3
Male	High temperature	0.952293	0.75832	3
Male	Diet high in red meat	1.76614	1.47084	2
Male	High body-mass index	1.80001	1.56147	2
Male	Diet high in processed meat	1.43944	1.67174	2
Male	Ambient particulate matter pollution	2.58369	2.26702	2
Male	Diet high in sugar-sweetened beverages	2.73161	2.6576	2

## Sheet: Table S7 Frontier Analysis
Table S7: ASDR of IHD in China from 1990 to 2021 in relation to the SDI. Detailed information is provided for the five countries with an SDI less than 0.5 and the lowest ASDR in 2021, as well as the five countries with an SDI greater than 0.85 and the lowest ASDR in 2021.
location_name	year	val	SDI(<0.5)	frontier	eff_diff	trend
Somalia	2021	1549.45	0.0776881	1505.6	43.8523	Increase
Niger	2021	1413.47	0.168073	1303.23	110.239	Increase
Mozambique	2021	1060.36	0.326463	728.734	331.625	Increase
Ethiopia	2021	1177.38	0.358823	729.506	447.876	Decrease
Rwanda	2021	1306.89	0.435589	728.312	578.575	Decreas
location_name	year	val	SDI(>0.85)	frontier	eff_diff	trend
Japan	2021	502.251	0.871242	502.251	0	Decrease
San Marino	2021	429.119	0.888005	429.119	0	Decrease
Belgium	2021	698.845	0.853654	585.3	113.545	Decrease
Netherlands	2021	633.606	0.888464	429.459	204.147	Decrease
Andorra	2021	724.425	0.869444	518.779	205.646	Decrease
location_name	year	val	SDI	frontier	eff_diff
China	1990	1771.13	0.458669	728.664	1042.47
China	1991	1762.06	0.467302	728.44	1033.62
China	1992	1752.37	0.475784	728.305	1024.06
China	1993	1748.27	0.484354	728.226	1020.05
China	1994	1734.6	0.492579	728.915	1005.69
China	1995	1731.43	0.501501	728.579	1002.85
China	1996	1723.96	0.512034	736.656	987.307
China	1997	1717.83	0.522327	728.347	989.483
China	1998	1737.69	0.53138	728.244	1009.44
China	1999	1769.95	0.540334	728.307	1041.64
China	2000	1844.25	0.547989	728.844	1115.41
China	2001	1899.42	0.55368	728.225	1171.19
China	2002	1967.36	0.560543	729.185	1238.18
China	2003	2085.67	0.569019	728.219	1357.45
China	2004	2163.95	0.578178	728.398	1435.55
China	2005	2169.86	0.588052	728.451	1441.41
China	2006	2065.54	0.598758	728.238	1337.31
China	2007	2042.57	0.60952	728.345	1314.23
China	2008	2073.49	0.619455	728.563	1344.92
China	2009	2111.37	0.629308	730.133	1381.24
China	2010	2148.74	0.641521	728.241	1420.5
China	2011	2168.31	0.651448	729.344	1438.97
China	2012	2119.57	0.657144	728.405	1391.17
China	2013	2123.43	0.663103	728.285	1395.14
China	2014	2077.16	0.668641	728.265	1348.89
China	2015	2011.69	0.67194	728.862	1282.83
China	2016	1972.17	0.676218	728.278	1243.89
China	2017	1948.06	0.68462	728.24	1219.82
China	2018	1918.95	0.693718	728.515	1190.44
China	2019	1892.3	0.703687	729.125	1163.18
China	2020	1875.37	0.713365	728.733	1146.63
China	2021	1856.51	0.72163	728.325	1128.18

## Sheet: Table S8 Forecast
Table S8: Detailed data on the projected trends in age-standardized rates of incidence, prevalence, mortality, and DALYs for IHD in Chinese males and females over the next 15 years (2022–2036).
sex_name	Year	Value	Type	measure_name
Both	1990	315.308	Actual	Incidence
Both	1991	312.642	Actual	Incidence
Both	1992	311.096	Actual	Incidence
Both	1993	310.564	Actual	Incidence
Both	1994	310.961	Actual	Incidence
Both	1995	312.181	Actual	Incidence
Both	1996	316.603	Actual	Incidence
Both	1997	325.06	Actual	Incidence
Both	1998	335.072	Actual	Incidence
Both	1999	344.171	Actual	Incidence
Both	2000	349.888	Actual	Incidence
Both	2001	353.528	Actual	Incidence
Both	2002	357.768	Actual	Incidence
Both	2003	362.113	Actual	Incidence
Both	2004	366.089	Actual	Incidence
Both	2005	369.304	Actual	Incidence
Both	2006	372.247	Actual	Incidence
Both	2007	375.424	Actual	Incidence
Both	2008	378.3	Actual	Incidence
Both	2009	380.308	Actual	Incidence
Both	2010	380.898	Actual	Incidence
Both	2011	379.602	Actual	Incidence
Both	2012	376.995	Actual	Incidence
Both	2013	373.981	Actual	Incidence
Both	2014	371.388	Actual	Incidence
Both	2015	370.015	Actual	Incidence
Both	2016	369.511	Actual	Incidence
Both	2017	369.106	Actual	Incidence
Both	2018	368.78	Actual	Incidence
Both	2019	368.413	Actual	Incidence
Both	2020	366.89	Actual	Incidence
Both	2021	365.671	Actual	Incidence
Both	2022	365.391	Forecast	Incidence
Both	2023	365.896	Forecast	Incidence
Both	2024	366.682	Forecast	Incidence
Both	2025	367.324	Forecast	Incidence
Both	2026	367.666	Forecast	Incidence
Both	2027	367.784	Forecast	Incidence
Both	2028	367.838	Forecast	Incidence
Both	2029	367.95	Forecast	Incidence
Both	2030	368.157	Forecast	Incidence
Both	2031	368.426	Forecast	Incidence
Both	2032	368.708	Forecast	Incidence
Both	2033	368.968	Forecast	Incidence
Both	2034	369.2	Forecast	Incidence
Both	2035	369.414	Forecast	Incidence
Both	2036	369.626	Forecast	Incidence
Male	1990	348.589	Actual	Incidence
Male	1991	346.147	Actual	Incidence
Male	1992	344.844	Actual	Incidence
Male	1993	344.557	Actual	Incidence
Male	1994	345.162	Actual	Incidence
Male	1995	346.518	Actual	Incidence
Male	1996	351.016	Actual	Incidence
Male	1997	359.583	Actual	Incidence
Male	1998	369.822	Actual	Incidence
Male	1999	379.32	Actual	Incidence
Male	2000	385.701	Actual	Incidence
Male	2001	390.63	Actual	Incidence
Male	2002	396.8	Actual	Incidence
Male	2003	403.329	Actual	Incidence
Male	2004	409.298	Actual	Incidence
Male	2005	413.844	Actual	Incidence
Male	2006	417.665	Actual	Incidence
Male	2007	421.706	Actual	Incidence
Male	2008	425.405	Actual	Incidence
Male	2009	428.092	Actual	Incidence
Male	2010	429.14	Actual	Incidence
Male	2011	428.355	Actual	Incidence
Male	2012	426.451	Actual	Incidence
Male	2013	424.107	Actual	Incidence
Male	2014	421.942	Actual	Incidence
Male	2015	420.545	Actual	Incidence
Male	2016	419.285	Actual	Incidence
Male	2017	417.474	Actual	Incidence
Male	2018	415.461	Actual	Incidence
Male	2019	413.519	Actual	Incidence
Male	2020	408.434	Actual	Incidence
Male	2021	401.19	Actual	Incidence
Male	2022	393.5	Forecast	Incidence
Male	2023	386.44	Forecast	Incidence
Male	2024	380.159	Forecast	Incidence
Male	2025	374.281	Forecast	Incidence
Male	2026	368.393	Forecast	Incidence
Male	2027	362.305	Forecast	Incidence
Male	2028	356.04	Forecast	Incidence
Male	2029	349.712	Forecast	Incidence
Male	2030	343.412	Forecast	Incidence
Male	2031	337.166	Forecast	Incidence
Male	2032	330.956	Forecast	Incidence
Male	2033	324.753	Forecast	Incidence
Male	2034	318.539	Forecast	Incidence
Male	2035	312.311	Forecast	Incidence
Male	2036	306.077	Forecast	Incidence
Female	1990	282.236	Actual	Incidence
Female	1991	279.369	Actual	Incidence
Female	1992	277.562	Actual	Incidence
Female	1993	276.741	Actual	Incidence
Female	1994	276.848	Actual	Incidence
Female	1995	277.809	Actual	Incidence
Female	1996	281.957	Actual	Incidence
Female	1997	290.025	Actual	Incidence
Female	1998	299.507	Actual	Incidence
Female	1999	307.919	Actual	Incidence
Female	2000	312.776	Actual	Incidence
Female	2001	315.226	Actual	Incidence
Female	2002	317.945	Actual	Incidence
Female	2003	320.651	Actual	Incidence
Female	2004	323.114	Actual	Incidence
Female	2005	325.139	Actual	Incidence
Female	2006	327.023	Actual	Incidence
Female	2007	329.073	Actual	Incidence
Female	2008	330.915	Actual	Incidence
Female	2009	332.118	Actual	Incidence
Female	2010	332.274	Actual	Incidence
Female	2011	330.642	Actual	Incidence
Female	2012	327.559	Actual	Incidence
Female	2013	324.083	Actual	Incidence
Female	2014	321.188	Actual	Incidence
Female	2015	319.87	Actual	Incidence
Female	2016	320.003	Actual	Incidence
Female	2017	320.733	Actual	Incidence
Female	2018	321.72	Actual	Incidence
Female	2019	322.555	Actual	Incidence
Female	2020	323.873	Actual	Incidence
Female	2021	328.081	Actual	Incidence
Female	2022	334.934	Forecast	Incidence
Female	2023	342.173	Forecast	Incidence
Female	2024	348.455	Forecast	Incidence
Female	2025	353.174	Forecast	Incidence
Female	2026	356.241	Forecast	Incidence
Female	2027	357.874	Forecast	Incidence
Female	2028	358.428	Forecast	Incidence
Female	2029	358.281	Forecast	Incidence
Female	2030	357.76	Forecast	Incidence
Female	2031	357.112	Forecast	Incidence
Female	2032	356.497	Forecast	Incidence
Female	2033	356.001	Forecast	Incidence
Female	2034	355.653	Forecast	Incidence
Female	2035	355.445	Forecast	Incidence
Female	2036	355.351	Forecast	Incidence
Both	1990	2526.44	Actual	Prevalence
Both	1991	2536.3	Actual	Prevalence
Both	1992	2548.87	Actual	Prevalence
Both	1993	2563.65	Actual	Prevalence
Both	1994	2580.23	Actual	Prevalence
Both	1995	2598.06	Actual	Prevalence
Both	1996	2621.3	Actual	Prevalence
Both	1997	2652.1	Actual	Prevalence
Both	1998	2686.7	Actual	Prevalence
Both	1999	2721.2	Actual	Prevalence
Both	2000	2751.61	Actual	Prevalence
Both	2001	2784.01	Actual	Prevalence
Both	2002	2823.25	Actual	Prevalence
Both	2003	2862.93	Actual	Prevalence
Both	2004	2896.65	Actual	Prevalence
Both	2005	2918.22	Actual	Prevalence
Both	2006	2931.71	Actual	Prevalence
Both	2007	2945.18	Actual	Prevalence
Both	2008	2957.75	Actual	Prevalence
Both	2009	2968.3	Actual	Prevalence
Both	2010	2975.82	Actual	Prevalence
Both	2011	2980.54	Actual	Prevalence
Both	2012	2983.95	Actual	Prevalence
Both	2013	2986.61	Actual	Prevalence
Both	2014	2988.89	Actual	Prevalence
Both	2015	2991.1	Actual	Prevalence
Both	2016	2993.41	Actual	Prevalence
Both	2017	2996.21	Actual	Prevalence
Both	2018	2999.18	Actual	Prevalence
Both	2019	3001.8	Actual	Prevalence
Both	2020	3004.82	Actual	Prevalence
Both	2021	3042.35	Actual	Prevalence
Both	2022	3107.08	Forecast	Prevalence
Both	2023	3171.81	Forecast	Prevalence
Both	2024	3236.54	Forecast	Prevalence
Both	2025	3301.27	Forecast	Prevalence
Both	2026	3366	Forecast	Prevalence
Both	2027	3430.73	Forecast	Prevalence
Both	2028	3495.46	Forecast	Prevalence
Both	2029	3560.19	Forecast	Prevalence
Both	2030	3624.91	Forecast	Prevalence
Both	2031	3689.64	Forecast	Prevalence
Both	2032	3754.37	Forecast	Prevalence
Both	2033	3819.1	Forecast	Prevalence
Both	2034	3883.83	Forecast	Prevalence
Both	2035	3948.56	Forecast	Prevalence
Both	2036	4013.29	Forecast	Prevalence
Male	1990	2838.18	Actual	Prevalence
Male	1991	2848.54	Actual	Prevalence
Male	1992	2861.44	Actual	Prevalence
Male	1993	2876.48	Actual	Prevalence
Male	1994	2893.2	Actual	Prevalence
Male	1995	2911.04	Actual	Prevalence
Male	1996	2934.35	Actual	Prevalence
Male	1997	2965.66	Actual	Prevalence
Male	1998	3001.38	Actual	Prevalence
Male	1999	3037.78	Actual	Prevalence
Male	2000	3071.14	Actual	Prevalence
Male	2001	3109.6	Actual	Prevalence
Male	2002	3158.36	Actual	Prevalence
Male	2003	3209.04	Actual	Prevalence
Male	2004	3253.06	Actual	Prevalence
Male	2005	3282.09	Actual	Prevalence
Male	2006	3301.56	Actual	Prevalence
Male	2007	3321.67	Actual	Prevalence
Male	2008	3340.83	Actual	Prevalence
Male	2009	3357.06	Actual	Prevalence
Male	2010	3368.41	Actual	Prevalence
Male	2011	3376.01	Actual	Prevalence
Male	2012	3382.38	Actual	Prevalence
Male	2013	3387.48	Actual	Prevalence
Male	2014	3391.12	Actual	Prevalence
Male	2015	3393.02	Actual	Prevalence
Male	2016	3390.69	Actual	Prevalence
Male	2017	3384.8	Actual	Prevalence
Male	2018	3378.85	Actual	Prevalence
Male	2019	3376.21	Actual	Prevalence
Male	2020	3378.82	Actual	Prevalence
Male	2021	3379.15	Actual	Prevalence
Male	2022	3373.36	Forecast	Prevalence
Male	2023	3364.41	Forecast	Prevalence
Male	2024	3356.59	Forecast	Prevalence
Male	2025	3350.8	Forecast	Prevalence
Male	2026	3345.23	Forecast	Prevalence
Male	2027	3338.47	Forecast	Prevalence
Male	2028	3330.86	Forecast	Prevalence
Male	2029	3323.42	Forecast	Prevalence
Male	2030	3316.53	Forecast	Prevalence
Male	2031	3309.82	Forecast	Prevalence
Male	2032	3302.89	Forecast	Prevalence
Male	2033	3295.72	Forecast	Prevalence
Male	2034	3288.56	Forecast	Prevalence
Male	2035	3281.52	Forecast	Prevalence
Male	2036	3274.56	Forecast	Prevalence
Female	1990	2235.32	Actual	Prevalence
Female	1991	2243.82	Actual	Prevalence
Female	1992	2255.16	Actual	Prevalence
Female	1993	2268.85	Actual	Prevalence
Female	1994	2284.43	Actual	Prevalence
Female	1995	2301.37	Actual	Prevalence
Female	1996	2323.74	Actual	Prevalence
Female	1997	2353.45	Actual	Prevalence
Female	1998	2386.48	Actual	Prevalence
Female	1999	2418.78	Actual	Prevalence
Female	2000	2446.24	Actual	Prevalence
Female	2001	2473.2	Actual	Prevalence
Female	2002	2503.97	Actual	Prevalence
Female	2003	2533.95	Actual	Prevalence
Female	2004	2558.62	Actual	Prevalence
Female	2005	2573.52	Actual	Prevalence
Female	2006	2581.37	Actual	Prevalence
Female	2007	2588.35	Actual	Prevalence
Female	2008	2594.49	Actual	Prevalence
Female	2009	2599.69	Actual	Prevalence
Female	2010	2603.83	Actual	Prevalence
Female	2011	2606.27	Actual	Prevalence
Female	2012	2607.43	Actual	Prevalence
Female	2013	2608.34	Actual	Prevalence
Female	2014	2609.81	Actual	Prevalence
Female	2015	2612.79	Actual	Prevalence
Female	2016	2619.82	Actual	Prevalence
Female	2017	2630.94	Actual	Prevalence
Female	2018	2642.31	Actual	Prevalence
Female	2019	2649.92	Actual	Prevalence
Female	2020	2654.07	Actual	Prevalence
Female	2021	2724.16	Actual	Prevalence
Female	2022	2778.6	Forecast	Prevalence
Female	2023	2822.18	Forecast	Prevalence
Female	2024	2858.2	Forecast	Prevalence
Female	2025	2888.96	Forecast	Prevalence
Female	2026	2916.07	Forecast	Prevalence
Female	2027	2940.64	Forecast	Prevalence
Female	2028	2963.45	Forecast	Prevalence
Female	2029	2985.03	Forecast	Prevalence
Female	2030	3005.76	Forecast	Prevalence
Female	2031	3025.9	Forecast	Prevalence
Female	2032	3045.63	Forecast	Prevalence
Female	2033	3065.07	Forecast	Prevalence
Female	2034	3084.3	Forecast	Prevalence
Female	2035	3103.41	Forecast	Prevalence
Female	2036	3122.41	Forecast	Prevalence
Both	1990	94.1409	Actual	Deaths
Both	1991	93.6822	Actual	Deaths
Both	1992	93.235	Actual	Deaths
Both	1993	93.333	Actual	Deaths
Both	1994	93.0394	Actual	Deaths
Both	1995	93.2128	Actual	Deaths
Both	1996	93.1956	Actual	Deaths
Both	1997	93.2862	Actual	Deaths
Both	1998	94.9324	Actual	Deaths
Both	1999	97.3029	Actual	Deaths
Both	2000	102.546	Actual	Deaths
Both	2001	107.119	Actual	Deaths
Both	2002	111.765	Actual	Deaths
Both	2003	121.087	Actual	Deaths
Both	2004	126.771	Actual	Deaths
Both	2005	128.043	Actual	Deaths
Both	2006	120.833	Actual	Deaths
Both	2007	119.836	Actual	Deaths
Both	2008	122.434	Actual	Deaths
Both	2009	125.554	Actual	Deaths
Both	2010	128.607	Actual	Deaths
Both	2011	129.738	Actual	Deaths
Both	2012	125.829	Actual	Deaths
Both	2013	126.489	Actual	Deaths
Both	2014	123.93	Actual	Deaths
Both	2015	119.658	Actual	Deaths
Both	2016	117.563	Actual	Deaths
Both	2017	116.117	Actual	Deaths
Both	2018	114.284	Actual	Deaths
Both	2019	112.837	Actual	Deaths
Both	2020	111.999	Actual	Deaths
Both	2021	110.911	Actual	Deaths
Both	2022	110.266	Forecast	Deaths
Both	2023	109.883	Forecast	Deaths
Both	2024	109.656	Forecast	Deaths
Both	2025	109.522	Forecast	Deaths
Both	2026	109.442	Forecast	Deaths
Both	2027	109.395	Forecast	Deaths
Both	2028	109.366	Forecast	Deaths
Both	2029	109.35	Forecast	Deaths
Both	2030	109.34	Forecast	Deaths
Both	2031	109.334	Forecast	Deaths
Both	2032	109.331	Forecast	Deaths
Both	2033	109.329	Forecast	Deaths
Both	2034	109.327	Forecast	Deaths
Both	2035	109.327	Forecast	Deaths
Both	2036	109.326	Forecast	Deaths
Male	1990	109.775	Actual	Deaths
Male	1991	110.719	Actual	Deaths
Male	1992	111.14	Actual	Deaths
Male	1993	111.934	Actual	Deaths
Male	1994	111.887	Actual	Deaths
Male	1995	113.279	Actual	Deaths
Male	1996	114.171	Actual	Deaths
Male	1997	114.772	Actual	Deaths
Male	1998	116.944	Actual	Deaths
Male	1999	119.703	Actual	Deaths
Male	2000	126.743	Actual	Deaths
Male	2001	132.03	Actual	Deaths
Male	2002	137.646	Actual	Deaths
Male	2003	152.105	Actual	Deaths
Male	2004	159.921	Actual	Deaths
Male	2005	162.328	Actual	Deaths
Male	2006	153.935	Actual	Deaths
Male	2007	155.442	Actual	Deaths
Male	2008	158.833	Actual	Deaths
Male	2009	163.613	Actual	Deaths
Male	2010	167.435	Actual	Deaths
Male	2011	167.652	Actual	Deaths
Male	2012	165.947	Actual	Deaths
Male	2013	167.278	Actual	Deaths
Male	2014	163.449	Actual	Deaths
Male	2015	159.325	Actual	Deaths
Male	2016	157.199	Actual	Deaths
Male	2017	154.184	Actual	Deaths
Male	2018	150.933	Actual	Deaths
Male	2019	149.844	Actual	Deaths
Male	2020	149.187	Actual	Deaths
Male	2021	148.405	Actual	Deaths
Male	2022	147.945	Forecast	Deaths
Male	2023	147.675	Forecast	Deaths
Male	2024	147.517	Forecast	Deaths
Male	2025	147.424	Forecast	Deaths
Male	2026	147.369	Forecast	Deaths
Male	2027	147.337	Forecast	Deaths
Male	2028	147.318	Forecast	Deaths
Male	2029	147.307	Forecast	Deaths
Male	2030	147.3	Forecast	Deaths
Male	2031	147.297	Forecast	Deaths
Male	2032	147.294	Forecast	Deaths
Male	2033	147.293	Forecast	Deaths
Male	2034	147.292	Forecast	Deaths
Male	2035	147.292	Forecast	Deaths
Male	2036	147.292	Forecast	Deaths
Female	1990	84.4133	Actual	Deaths
Female	1991	82.9936	Actual	Deaths
Female	1992	81.9782	Actual	Deaths
Female	1993	81.5926	Actual	Deaths
Female	1994	81.1077	Actual	Deaths
Female	1995	80.3909	Actual	Deaths
Female	1996	79.7758	Actual	Deaths
Female	1997	79.4485	Actual	Deaths
Female	1998	80.7628	Actual	Deaths
Female	1999	82.9309	Actual	Deaths
Female	2000	86.8424	Actual	Deaths
Female	2001	90.8321	Actual	Deaths
Female	2002	94.8692	Actual	Deaths
Female	2003	101.982	Actual	Deaths
Female	2004	106.586	Actual	Deaths
Female	2005	107.344	Actual	Deaths
Female	2006	100.836	Actual	Deaths
Female	2007	98.5945	Actual	Deaths
Female	2008	100.161	Actual	Deaths
Female	2009	101.844	Actual	Deaths
Female	2010	103.864	Actual	Deaths
Female	2011	105.239	Actual	Deaths
Female	2012	99.928	Actual	Deaths
Female	2013	100.09	Actual	Deaths
Female	2014	98.0279	Actual	Deaths
Female	2015	93.6718	Actual	Deaths
Female	2016	91.576	Actual	Deaths
Female	2017	90.9185	Actual	Deaths
Female	2018	89.8659	Actual	Deaths
Female	2019	88.2786	Actual	Deaths
Female	2020	87.3619	Actual	Deaths
Female	2021	86.0964	Actual	Deaths
Female	2022	85.3971	Forecast	Deaths
Female	2023	85.0107	Forecast	Deaths
Female	2024	84.7971	Forecast	Deaths
Female	2025	84.6791	Forecast	Deaths
Female	2026	84.6139	Forecast	Deaths
Female	2027	84.5779	Forecast	Deaths
Female	2028	84.558	Forecast	Deaths
Female	2029	84.547	Forecast	Deaths
Female	2030	84.5409	Forecast	Deaths
Female	2031	84.5375	Forecast	Deaths
Female	2032	84.5357	Forecast	Deaths
Female	2033	84.5346	Forecast	Deaths
Female	2034	84.5341	Forecast	Deaths
Female	2035	84.5338	Forecast	Deaths
Female	2036	84.5336	Forecast	Deaths
Both	1990	1771.13	Actual	DALYs
Both	1991	1762.06	Actual	DALYs
Both	1992	1752.37	Actual	DALYs
Both	1993	1748.27	Actual	DALYs
Both	1994	1734.61	Actual	DALYs
Both	1995	1731.43	Actual	DALYs
Both	1996	1723.96	Actual	DALYs
Both	1997	1717.83	Actual	DALYs
Both	1998	1737.68	Actual	DALYs
Both	1999	1769.95	Actual	DALYs
Both	2000	1844.25	Actual	DALYs
Both	2001	1899.42	Actual	DALYs
Both	2002	1967.36	Actual	DALYs
Both	2003	2085.67	Actual	DALYs
Both	2004	2163.95	Actual	DALYs
Both	2005	2169.86	Actual	DALYs
Both	2006	2065.54	Actual	DALYs
Both	2007	2042.57	Actual	DALYs
Both	2008	2073.49	Actual	DALYs
Both	2009	2111.37	Actual	DALYs
Both	2010	2148.74	Actual	DALYs
Both	2011	2168.31	Actual	DALYs
Both	2012	2119.57	Actual	DALYs
Both	2013	2123.43	Actual	DALYs
Both	2014	2077.16	Actual	DALYs
Both	2015	2011.69	Actual	DALYs
Both	2016	1972.17	Actual	DALYs
Both	2017	1948.06	Actual	DALYs
Both	2018	1918.95	Actual	DALYs
Both	2019	1892.3	Actual	DALYs
Both	2020	1875.37	Actual	DALYs
Both	2021	1856.51	Actual	DALYs
Both	2022	1844.8	Forecast	DALYs
Both	2023	1837.52	Forecast	DALYs
Both	2024	1833.01	Forecast	DALYs
Both	2025	1830.2	Forecast	DALYs
Both	2026	1828.46	Forecast	DALYs
Both	2027	1827.38	Forecast	DALYs
Both	2028	1826.71	Forecast	DALYs
Both	2029	1826.29	Forecast	DALYs
Both	2030	1826.03	Forecast	DALYs
Both	2031	1825.87	Forecast	DALYs
Both	2032	1825.77	Forecast	DALYs
Both	2033	1825.71	Forecast	DALYs
Both	2034	1825.67	Forecast	DALYs
Both	2035	1825.65	Forecast	DALYs
Both	2036	1825.63	Forecast	DALYs
Male	1990	2044.54	Actual	DALYs
Male	1991	2059.45	Actual	DALYs
Male	1992	2063.1	Actual	DALYs
Male	1993	2069.97	Actual	DALYs
Male	1994	2059.21	Actual	DALYs
Male	1995	2076.39	Actual	DALYs
Male	1996	2082.27	Actual	DALYs
Male	1997	2084.05	Actual	DALYs
Male	1998	2111.03	Actual	DALYs
Male	1999	2148.04	Actual	DALYs
Male	2000	2251.14	Actual	DALYs
Male	2001	2320.05	Actual	DALYs
Male	2002	2405.69	Actual	DALYs
Male	2003	2579.17	Actual	DALYs
Male	2004	2687.64	Actual	DALYs
Male	2005	2710.62	Actual	DALYs
Male	2006	2594.69	Actual	DALYs
Male	2007	2601.9	Actual	DALYs
Male	2008	2655.41	Actual	DALYs
Male	2009	2721.26	Actual	DALYs
Male	2010	2777.97	Actual	DALYs
Male	2011	2791.14	Actual	DALYs
Male	2012	2771.23	Actual	DALYs
Male	2013	2782.76	Actual	DALYs
Male	2014	2725.97	Actual	DALYs
Male	2015	2660.73	Actual	DALYs
Male	2016	2620.07	Actual	DALYs
Male	2017	2580.45	Actual	DALYs
Male	2018	2535.34	Actual	DALYs
Male	2019	2511.12	Actual	DALYs
Male	2020	2494.33	Actual	DALYs
Male	2021	2477.99	Actual	DALYs
Male	2022	2467.63	Forecast	DALYs
Male	2023	2461.06	Forecast	DALYs
Male	2024	2456.9	Forecast	DALYs
Male	2025	2454.26	Forecast	DALYs
Male	2026	2452.59	Forecast	DALYs
Male	2027	2451.53	Forecast	DALYs
Male	2028	2450.86	Forecast	DALYs
Male	2029	2450.43	Forecast	DALYs
Male	2030	2450.16	Forecast	DALYs
Male	2031	2449.99	Forecast	DALYs
Male	2032	2449.88	Forecast	DALYs
Male	2033	2449.81	Forecast	DALYs
Male	2034	2449.77	Forecast	DALYs
Male	2035	2449.74	Forecast	DALYs
Male	2036	2449.72	Forecast	DALYs
Female	1990	1548.06	Actual	DALYs
Female	1991	1518.95	Actual	DALYs
Female	1992	1498.53	Actual	DALYs
Female	1993	1485.16	Actual	DALYs
Female	1994	1468.91	Actual	DALYs
Female	1995	1448.28	Actual	DALYs
Female	1996	1430.31	Actual	DALYs
Female	1997	1417.26	Actual	DALYs
Female	1998	1431.7	Actual	DALYs
Female	1999	1460.78	Actual	DALYs
Female	2000	1511.41	Actual	DALYs
Female	2001	1555.03	Actual	DALYs
Female	2002	1608.99	Actual	DALYs
Female	2003	1699.04	Actual	DALYs
Female	2004	1757.39	Actual	DALYs
Female	2005	1751.87	Actual	DALYs
Female	2006	1654	Actual	DALYs
Female	2007	1611.64	Actual	DALYs
Female	2008	1617.88	Actual	DALYs
Female	2009	1630.51	Actual	DALYs
Female	2010	1646.88	Actual	DALYs
Female	2011	1666.64	Actual	DALYs
Female	2012	1596.67	Actual	DALYs
Female	2013	1594.87	Actual	DALYs
Female	2014	1552.44	Actual	DALYs
Female	2015	1487.61	Actual	DALYs
Female	2016	1449.12	Actual	DALYs
Female	2017	1433.44	Actual	DALYs
Female	2018	1414.42	Actual	DALYs
Female	2019	1387.15	Actual	DALYs
Female	2020	1370.93	Actual	DALYs
Female	2021	1350.62	Actual	DALYs
Female	2022	1355.54	Forecast	DALYs
Female	2023	1376.18	Forecast	DALYs
Female	2024	1404.79	Forecast	DALYs
Female	2025	1435.54	Forecast	DALYs
Female	2026	1464.48	Forecast	DALYs
Female	2027	1489.24	Forecast	DALYs
Female	2028	1508.73	Forecast	DALYs
Female	2029	1522.8	Forecast	DALYs
Female	2030	1531.92	Forecast	DALYs
Female	2031	1536.91	Forecast	DALYs
Female	2032	1538.72	Forecast	DALYs
Female	2033	1538.3	Forecast	DALYs
Female	2034	1536.49	Forecast	DALYs
Female	2035	1533.96	Forecast	DALYs
Female	2036	1531.25	Forecast	DALYs
